# Supplementary material for: Interrater agreement of two adverse drug reaction causality assessment methods: A randomised comparison of the Liverpool Adverse Drug Reaction Causality Assessment Tool and the World Health Organization-Uppsala Monitoring Centre system
Source: PLoS One. 2017 Feb 24;12(2):e0172830. doi: 10.1371/journal.pone.0172830 (PMC5325562; doi:10.1371/journal.pone.0172830)
Supplement: S1 Data — Key: tool 1 = WHO-UMC system; tool 2 = LCAT; outcome 1 = definite; outcome 2 = probable; outcome 3 = possible; outcome 4 = unlikely; outcome 5 = unassessable. (TXT) [file pone.0172830.s001.txt]

case	rater	tool	outcome
1	1	2	2
1	2	1	4
1	3	2	3
1	4	1	3
2	1	1	5
2	2	2	4
2	3	1	5
2	4	2	4
3	1	2	5
3	2	1	5
3	3	1	5
3	4	2	3
4	1	1	4
4	2	2	3
4	3	1	3
4	4	2	4
5	1	1	4
5	2	2	2
5	3	2	3
5	4	1	4
6	1	1	4
6	2	1	4
6	3	2	2
6	4	2	4
7	1	1	2
7	2	1	2
7	3	2	3
7	4	2	4
8	1	2	2
8	2	2	2
8	3	1	3
8	4	1	2
9	1	2	1
9	2	2	2
9	3	1	3
9	4	1	3
10	1	2	4
10	2	1	3
10	3	2	4
10	4	1	4
11	1	1	5
11	2	1	5
11	3	2	5
11	4	2	4
12	1	2	2
12	2	1	2
12	3	1	2
12	4	2	2
13	1	2	2
13	2	1	2
13	3	2	3
13	4	1	3
14	1	1	5
14	2	1	5
14	3	2	5
14	4	2	4
15	1	2	2
15	2	1	3
15	3	1	3
15	4	2	3
16	1	1	2
16	2	2	2
16	3	1	3
16	4	2	2
17	1	1	1
17	2	2	2
17	3	1	1
17	4	2	2
18	1	1	3
18	2	1	3
18	3	2	4
18	4	2	4
19	1	2	4
19	2	2	2
19	3	1	4
19	4	1	4
20	1	1	4
20	2	2	2
20	3	1	3
20	4	2	5
21	1	1	5
21	2	2	4
21	3	2	3
21	4	1	5
22	1	1	4
22	2	2	4
22	3	2	5
22	4	1	4
23	1	1	3
23	2	2	2
23	3	1	3
23	4	2	3
24	1	1	4
24	2	2	4
24	3	2	4
24	4	1	4
25	1	2	5
25	2	1	3
25	3	2	5
25	4	1	5
26	1	2	3
26	2	1	3
26	3	2	2
26	4	1	3
27	1	1	4
27	2	2	4
27	3	2	4
27	4	1	4
28	1	2	4
28	2	2	4
28	3	1	4
28	4	1	4
29	1	1	3
29	2	2	3
29	3	1	4
29	4	2	4
30	1	1	3
30	2	1	3
30	3	2	3
30	4	2	3
31	1	2	3
31	2	1	2
31	3	2	3
31	4	1	2
32	1	2	3
32	2	2	2
32	3	1	3
32	4	1	3
33	1	1	1
33	2	1	1
33	3	2	1
33	4	2	1
34	1	2	2
34	2	1	1
34	3	1	1
34	4	2	2
35	1	2	2
35	2	1	2
35	3	1	3
35	4	2	2
36	1	2	2
36	2	1	2
36	3	1	5
36	4	2	2
37	1	2	4
37	2	1	4
37	3	1	4
37	4	2	4
38	1	2	4
38	2	1	4
38	3	2	3
38	4	1	4
39	1	2	4
39	2	1	3
39	3	2	3
39	4	1	3
40	1	1	4
40	2	2	2
40	3	2	3
40	4	1	4
41	1	2	4
41	2	1	4
41	3	2	3
41	4	1	4
42	1	1	1
42	2	2	2
42	3	1	1
42	4	2	2
43	1	2	4
43	2	1	4
43	3	1	4
43	4	2	4
44	1	2	3
44	2	2	4
44	3	1	4
44	4	1	4
45	1	2	3
45	2	2	2
45	3	1	4
45	4	1	5
46	1	2	3
46	2	1	3
46	3	1	4
46	4	2	3
47	1	2	4
47	2	1	4
47	3	1	3
47	4	2	4
48	1	2	3
48	2	2	4
48	3	1	3
48	4	1	3
