# Supplementary material for: Interrater agreement of two adverse drug reaction causality assessment methods: A randomised comparison of the Liverpool Adverse Drug Reaction Causality Assessment Tool and the World Health Organization-Uppsala Monitoring Centre system
Source: PLoS One. 2017 Feb 24;12(2):e0172830. doi: 10.1371/journal.pone.0172830 (PMC5325562; doi:10.1371/journal.pone.0172830)
Supplement: S2 Data — (TXT) [file pone.0172830.s002.txt]

case	rater	path
1	1	11.1.1.001
1	3	11.1.00...
2	2	0.........
2	4	0.........
3	1	?.........
3	4	11.1.00...
4	2	11.1.00...
4	4	0.........
5	2	11.1.1.001
5	3	11.1.00...
6	3	11.1.01.01
6	4	0.........
7	3	11.1.00...
7	4	100.......
8	1	11.1.1.001
8	2	11.1.1.001
9	1	11.1.1.01.
9	2	11.1.01.01
10	1	0.........
10	3	0.........
11	3	?.........
11	4	0.........
12	1	11.011.001
12	4	11.011.001
13	1	11.1.1.001
13	3	11.1.00...
14	3	?.........
14	4	0.........
15	1	11.1.1.001
15	4	11.1.00...
16	2	11.1.1.001
16	4	11.1.1.001
17	2	11.1.1.001
17	4	11.1.1.001
18	3	0.........
18	4	0.........
19	1	0.........
19	2	11.0101.01
20	2	11.1.01.01
20	4	11.?......
21	2	0.........
21	3	11.1.00...
22	2	0.........
22	3	?.........
23	2	11.1.1.001
23	4	11.1.00...
24	2	0.........
24	3	0.........
25	1	?.........
25	3	?.........
26	1	11.1.00...
26	3	11.1.1.001
27	2	0.........
27	3	0.........
28	1	0.........
28	2	0.........
29	2	11.1.01.00
29	4	0.........
30	3	11.1.00...
30	4	11.1.00...
31	1	11.1.00...
31	3	11.1.00...
32	1	11.00.....
32	2	11.1.1.001
33	3	11.1.01.1.
33	4	11.1.1.1..
34	1	11.1.1.001
34	4	11.1.1.001
35	1	11.1.1.001
35	4	11.1.1.001
36	1	11.1.1.001
36	4	11.1.1.001
37	1	0.........
37	4	0.........
38	1	0.........
38	3	11.0100...
39	1	0.........
39	3	11.1.00...
40	2	11.0101.01
40	3	11.1.00...
41	1	0.........
41	3	11.1.00...
42	2	11.1.01.01
42	4	11.1.1.001
43	1	0.........
43	4	0.........
44	1	11.1.00...
44	2	0.........
45	1	11.1.00...
45	2	11.0101.01
46	1	11.1.00...
46	4	11.00.....
47	1	0.........
47	4	0.........
48	1	11.1.00...
48	2	0.........
